# Supplementary material for: Trends and Determinants of Operative Vaginal Delivery at Two Academic Hospitals in Johannesburg, South Africa 2005–2019
Source: Int J Environ Res Public Health. 2022 Dec 3;19(23):16182. doi: 10.3390/ijerph192316182 (PMC9735469; doi:10.3390/ijerph192316182)
Supplement: Supplementary file 1 [file ijerph-19-16182-s001.zip]

Archive with 1 entries (1 files):
- ijerph-1912785-supplementary.pdf
